# Supplementary material for: Impact of an Online Sleep and Circadian Education Program on University Students’ Sleep Knowledge, Attitudes, and Behaviours
Source: Int J Environ Res Public Health. 2021 Sep 28;18(19):10180. doi: 10.3390/ijerph181910180 (PMC8507829; doi:10.3390/ijerph181910180)
Supplement: Supplementary file 1 [file ijerph-18-10180-s001.zip]

Archive with 1 entries (1 files):
- ijerph-1365363-supplementary.pdf
